# Supplementary material for: Correction: Entamoeba lysyl-tRNA Synthetase Contains a Cytokine-Like Domain with Chemokine Activity towards Human Endothelial Cells
Source: PLoS Negl Trop Dis. 2024 Mar 19;18(3):e0012047. doi: 10.1371/journal.pntd.0012047 (PMC10950210; doi:10.1371/journal.pntd.0012047)
Supplement: S1 File — (ZIP) [file pntd.0012047.s001.zip]

Archive with 8 entries (8 files):
- CtYRS_1.jpg
- CtYRS_2.jpg
- CtYRS_3.jpg
- CtYRS_4.jpg
- HsEMAPII_3.jpg
- HsEMAPII_4.jpg
- HsEMAP_1.tif
- HsEMAP_2.tif
